# Supplementary material for: Microbial-Derived Daidzin (Eco-3) Inhibits Adipogenesis and Lipid Accumulation in Cellular and Zebrafish Models
Source: Int J Mol Sci. 2026 Jun 15;27(12):5394. doi: 10.3390/ijms27125394 (PMC13299301; doi:10.3390/ijms27125394)
Supplement: Supplementary file 1 [file ijms-27-05394-s001.zip]

Archive with 6 entries (5 files):
- Supplementary Figures/
- Supplementary Figures/Fig. S1.TIF
- Supplementary Figures/Fig. S2.TIF
- Supplementary Figures/Fig. S3.TIF
- Table 1.pdf
- Table 2.pdf
